# Supplementary material for: A foodborne outbreak caused by atypical enteropathogenic Escherichia coli O45:H15 in the Kinki region of Japan
Source: Appl Environ Microbiol. 2025 May 27;91(6):e00123-25. doi: 10.1128/aem.00123-25 (PMC12175500; doi:10.1128/aem.00123-25)
Supplement: Supplemental tables — Tables S1 to S5. [file aem.00123-25-s0002.xlsx]

## Sheet: TableS1
Supplementary Table S1. Summary of the genomes sequenced in this study.
Strain Name	2022H047	2022H048		EC22002	EC22005	EC22013	EC22015	EC22035
Origin	patient	patient		patient	patient	employee	employee	food
Assemble status	complete	complete		draft	draft	draft	draft	draft
Number of sequences	4	2		91	79	98	69	70
Total Length	4970037	4784520		4951704	4713533	4706648	4810972	4713050
(chromosome)	4676487	4676341
(plasmid1)	108179	108179
(plasmid2)	96460
(plasmid3)	88911
MLST (Achtman)	8259	8259		8259	8259	8259	8259	8259
Clermont Typing	B2	B2		B2	B2	B2	B2	B2
in silico Serotyping	Og45:Hg15	Og45:Hg15		Og45:Hg15	Og45:Hg15	Og45:Hg15	Og45:Hg15	Og45:Hg15
ResFinder	No hit	No hit		No hit	No hit	No hit	No hit	No hit
PointFinder	No hit	No hit		No hit	No hit	No hit	No hit	No hit
PlasmidFinder	IncFIIB, IncFIA, IncFII, IncI1-I, IncY	IncFIIB, IncFIA, IncFII		IncFIIB, IncFIA, IncFII, IncI, IncI2, IncY	IncFIIB, IncFIA, IncFII	IncFIIB, IncFIA, IncFII	IncFIIB, IncFIA, IncFII, IncY	IncFIIB, IncFIA, IncFII
(plasmid1)	IncFIIB/IncFIA/IncFII	IncFIIB/IncFIA/IncFII
(plasmid2)	IncY
(plasmid3)	IncI1-I
Virulence Factor Profiling†	AAC38364,aslA*,cah,cesAB,cesD,cesD2,cesF,cesL,cesT,cgsD,cgsE,cgsF,cgsG,cheA,cheB,cheR,cheW,cheY,cheZ,chuA,chuS,chuT,chuU,chuV,chuW,chuX,chuY,csgA,csgB,csgC,eae,eaeH,ecpA*,ecpB,ecpC,ecpD,ecpE,ecpR,ECS88_RS00560,ehaB,entA,entB,entC,entD,entE,entF,entS,escC,escD,escE,escF,escG,escI,escJ,escK,escL,escN,escO,escP,escR,escS,escT,escU,escV,espB,espC*,espD,espF*,espG,espG2,espH,espJ,espT,espV,espZ,etgA,f…	AAC38364,aslA*,cah,cesAB,cesD,cesD2,cesF,cesL,cesT,cgsD,cgsE,cgsF,cgsG,cheA,cheB,cheR,cheW,cheY,cheZ,chuA,chuS,chuT,chuU,chuV,chuW,chuX,chuY,csgA,csgB,csgC,eae,eaeH,ecpA*,ecpB,ecpC,ecpD,ecpE,ecpR,ehaB,entA,entB,entC,entD,entE,entF,entS,escC,escD,escE,escF,escG,escI,escJ,escK,escL,escN,escO,escP,escR,escS,escT,escU,escV,espB,espC*,espD,espF*,espG,espG2,espH,espJ,espT,espV,espZ,etgA,fepA,fepB,fepC,…		AAC38364,aslA*,cah,cesAB,cesD,cesD2,cesL,cesT,cgsD,cgsE,cgsF,cgsG,cheA,cheB,cheR,cheW,cheY,cheZ,chuA,chuS,chuT,chuU,chuV,chuW,chuX,chuY,csgA,csgB,csgC,eae,eaeH,ecpA*,ecpB,ecpC,ecpD,ecpE,ecpR,ehaB,entA,entB,entC,entD,entE,entF,entS,escC,escD,escE,escF,escG,escI,escJ,escK,escL,escN,escO,escP,escR,escS,escT,escU,escV,espB,espD,espF*,espG,espG2,espH,espJ,espT,espV,espZ,etgA,fepA,fepB,fepC,fepD,fepE,f…	AAC38364,aslA*,cah,cesAB,cesD,cesD2,cesF,cesL,cesT,cgsD,cgsE,cgsF,cgsG,cheA,cheB,cheR,cheW,cheY,cheZ,chuA,chuS,chuT,chuU,chuV,chuW,chuX,chuY,csgA,csgB,csgC,eae,eaeH,ecpA*,ecpB,ecpC,ecpD,ecpE,ecpR,ehaB,entA,entB,entC,entD,entE,entF,entS,escC,escD,escE,escF,escG,escI,escJ,escK,escL,escN,escO,escR,escS,escT,escU,escV,espB,espD,espF*,espG,espG2,espH,espJ,espT,espV,espZ,etgA,fepA,fepB,fepC,fepD,fepE,f…	AAC38364,aslA*,cah,cesAB,cesD,cesD2,cesF,cesL,cesT,cgsD,cgsE,cgsF,cgsG,cheA,cheB,cheR,cheW,cheY,cheZ,chuA,chuS,chuT,chuU,chuV,chuW,chuX,chuY,csgA,csgB,csgC,eae,eaeH,ecpA*,ecpB,ecpC,ecpD,ecpE,ecpR,ehaB,entA,entB,entC,entD,entE,entF,entS,escC,escD,escE,escF,escG,escI,escJ,escK,escN,escO,escR,escS,escT,escU,escV,espB,espD,espF*,espG,espG2,espH,espJ,espT,espV,espZ,etgA,fepA,fepB,fepC,fepD,fepE,fepG,f…	AAC38364,aslA*,cah,cesAB,cesD,cesD2,cesF,cesL,cesT,cgsD,cgsE,cgsF,cgsG,cheA,cheB,cheR,cheW,cheY,cheZ,chuA,chuS,chuT,chuU,chuV,chuW,chuX,chuY,csgA,csgB,csgC,eae,eaeH,ecpA*,ecpB,ecpC,ecpD,ecpE,ecpR,ehaB,entA,entB,entC,entD,entE,entF,entS,escC,escD,escE,escF,escG,escI,escJ,escK,escL,escN,escO,escP,escR,escS,escT,escU,escV,espB,espD,espF*,espG,espG2,espH,espJ,espT,espV,espZ,etgA,fepA,fepB,fepC,fepD,f…	AAC38364,aslA*,cah,cesAB,cesD,cesD2,cesF,cesL,cesT,cgsD,cgsE,cgsF,cgsG,cheA,cheB,cheR,cheW,cheY,cheZ,chuA,chuS,chuT,chuU,chuV,chuW,chuX,chuY,csgA,csgB,csgC,eae,eaeH,ecpA*,ecpB,ecpC,ecpD,ecpE,ecpR,ehaB,entA,entB,entC,entD,entE,entF,entS,escC,escD,escE,escF,escG,escI,escJ,escK,escL,escN,escO,escP,escR,escS,escT,escU,escV,espB,espD,espF*,espG,espG2,espH,espJ,espT,espV,espZ,etgA,fepA,fepB,fepC,fepD,f…
Accession Number	SAMD00735650	SAMD00735651		SAMD00735645	SAMD00735646	SAMD00735647	SAMD00735648	SAMD00735649
(DRR)	DRR528389, DRR528390	DRR528391, DRR528392		DRR528393, DRR528398	DRR528394, DRR528399	DRR528395, DRR528400	DRR528396	DRR528397
(Assembly)	AP029605-AP029608	AP029609-AP029610		BAABPV010000001-BAABPV010000091	BAABPW010000001-BAABPW010000079	BAABPX010000001-BAABPX010000098	BAABPY010000001-BAABPY010000069	BAABPZ010000001-BAABPZ010000070
† gene name with asterisk indicates pseudogene

## Sheet: TableS2
Supplementary Table S2. The results of BLASTN search against database sequences.
Strain name	Position	Strand	Start	End	Gene name	VFDB accession number	identiry (%)	length	mismatch	additional information
2022H047	chromosome	-	41961	42779	rorf1	VFG033711(gb|WP_000823904)	99.878	819	1
2022H047	chromosome	-	42907	44052	espG	VFG033720(gb|WP_001299596)	99.913	1146	1
2022H047	chromosome	+	45355	45744	AAC38364	VFG000710(gb|AAC38364)	100	390	0
2022H047	chromosome	+	45759	45977	escE	VFG033693(gb|WP_000628731)	98.174	219	4
2022H047	chromosome	+	45990	46304	cesAB	VFG000830(gb|WP_001301632)	100	315	0
2022H047	chromosome	+	46301	46900	escK	VFG033682(gb|WP_000151816)	99.667	600	2
2022H047	chromosome	+	46887	47540	escL	VFG033673(gb|WP_000780684)	99.847	654	1
2022H047	chromosome	+	47545	48198	escR	VFG033657(gb|WP_001299599)	99.694	654	2
2022H047	chromosome	+	48198	48467	escS	VFG000826(gb|WP_000379425)	100	270	0
2022H047	chromosome	+	48467	49243	escT	VFG033639(gb|WP_001002835)	99.485	777	4
2022H047	chromosome	+	49236	50273	escU	VFG033630(gb|WP_001291693)	99.615	1038	4
2022H047	chromosome	-	50270	50728	etgA	VFG000823(gb|WP_000720639)	99.564	459	2
2022H047	chromosome	+	50924	51295	glrR	VFG033619(gb|WP_000605365)	99.194	372	3
2022H047	chromosome	+	51351	51764	glrA	VFG033604(gb|WP_000444178)	100	414	0
2022H047	chromosome	-	52148	52603	cesD	VFG033596(gb|WP_000087467)	99.561	456	2
2022H047	chromosome	-	52617	54155	escC	VFG033587(gb|WP_000723931)	100	1539	0
2022H047	chromosome	-	54155	54610	sepD	VFG033579(gb|WP_001063678)	100	456	0
2022H047	chromosome	-	54616	55188	escJ	VFG033570(gb|WP_000716189)	99.127	573	5
2022H047	chromosome	-	55191	55568	escI	VFG033562(gb|WP_001059798)	99.471	378	2
2022H047	chromosome	-	55649	55942	sepZ/espZ	VFG033764(gb|WP_000386945)	98.99	297	0
2022H047	chromosome	+	56127	56480	cesL	VFG033554(gb|WP_001050992)	98.87	354	4
2022H047	chromosome	+	56477	58504	escV	VFG033546(gb|WP_001037814)	99.704	2028	6
2022H047	chromosome	+	58488	59828	escN	VFG033536(gb|WP_000622543)	99.925	1341	1
2022H047	chromosome	+	59888	60208	escO	VFG033527(gb|WP_001062956)	99.377	321	2
2022H047	chromosome	+	60201	60617	escP	VFG000810(gb|WP_001303723)	99.52	417	2
2022H047	chromosome	+	60580	61497	sepQ/escQ	VFG033511(gb|WP_000803678)	99.891	918	1
2022H047	chromosome	+	61528	62037	espH	VFG033729(gb|WP_012579020)	98.039	510	7
2022H047	chromosome	-	62238	62600	cesF	VFG033502(gb|WP_001005220)	100	363	0
2022H047	chromosome	+	62875	63486	map	VFG033755(gb|WP_000492694)	99.51	612	3
2022H047	chromosome	+	63807	65465	tir	VFG033746(gb|WP_001339882)	97.951	1659	28
2022H047	chromosome	+	65599	66069	cesT	VFG033493(gb|WP_000098791)	99.151	471	4
2022H047	chromosome	+	66129	68948	eae	VFG033065(gb|WP_000627895)	88.991	2825	301
2022H047	chromosome	-	69152	70372	escD	VFG033484(gb|WP_000953248)	99.099	1221	11
2022H047	chromosome	+	70515	71570	sepL	VFG033475(gb|WP_001273446)	97.348	1056	28
2022H047	chromosome	+	72204	73343	espD	VFG033457(gb|WP_000935757)	93.516	1095	60
2022H047	chromosome	+	73364	74329	espB	VFG033448(gb|WP_001091991)	100	966	0
2022H047	chromosome	+	74336	74743	cesD2	VFG033439(gb|WP_000228584)	100	408	0
2022H047	chromosome	+	74778	74999	escF	VFG000796(gb|WP_001053840)	100	222	0
2022H047	chromosome	+	75005	75283	escG	VFG033422(gb|WP_000245814)	99.642	279	1
2022H047	chromosome	+	75368	75982	espF	VFG033737(gb|WP_012579019)	91.143	621	49	nonsense mutation
2022H047	chromosome	-	259632	260402	chuV	VFG044172(gb|WP_000622316)	99.87	771	1
2022H047	chromosome	-	260399	261391	chuU	VFG012631(gb|WP_000910402)	99.597	993	4
2022H047	chromosome	-	261440	262063	chuY	VFG034343(gb|WP_000189351)	99.679	624	2
2022H047	chromosome	-	262063	262557	chuX	VFG000920(gb|WP_000020034)	99.798	495	1
2022H047	chromosome	-	262570	263907	chuW	VFG012613(gb|WP_001095632)	99.776	1338	3
2022H047	chromosome	-	263927	264841	chuT	VFG012606(gb|WP_001363063)	99.891	915	1
2022H047	chromosome	+	265525	267507	chuA	VFG012600(gb|WP_000089598)	99.697	1983	6
2022H047	chromosome	+	267556	268584	chuS	VFG012594(gb|WP_001017200)	99.223	1029	8
2022H047	chromosome	+	777767	778726	gspC	VFG040956(gb|WP_000135067)	93.958	960	58
2022H047	chromosome	+	778756	780816	gspD	VFG040955(gb|WP_000498824)	95.538	2062	90
2022H047	chromosome	+	780816	782309	gspE	VFG012898	95.05	1495	71
2022H047	chromosome	+	782309	783532	gspF	VFG012900(gb|WP_001173438)	94.608	1224	66
2022H047	chromosome	+	783549	784004	gspG	VFG040952(gb|WP_001087295)	96.93	456	14
2022H047	chromosome	+	784008	784571	gspH	VFG020156(gb|WP_001115135)	94.504	564	31
2022H047	chromosome	+	784568	784939	gspI	VFG012906(gb|WP_000820139)	92.204	372	29
2022H047	chromosome	+	784936	785541	gspJ	VFG002053(gb|WP_001250462)	94.884	606	31
2022H047	chromosome	+	785538	786515	gspK	VFG012910(gb|WP_000633205)	94.581	978	53
2022H047	chromosome	+	786512	787690	gspL	VFG040947(gb|WP_000094974)	94.831	1180	59
2022H047	chromosome	+	787692	788224	gspM	VFG002056	92.924	537	37
2022H047	chromosome	+	1026943	1027934	rpoS	VFG000477(gb|NP_461845)	92.85	993	69
2022H047	chromosome	+	1114034	1115196	espG2	VFG033778(gb|WP_000606941)	99.91	1116	1
2022H047	chromosome	+	1115745	1119663	espC	VFG042336(gb|WP_001034000)	99.949	3919	1	nonsense mutation
2022H047	chromosome	-	1445024	1446019	flk	VFG043120(gb|WP_000615801)	98.494	996	15
2022H047	chromosome	-	1733442	1734095	espJ	VFG033779(gb|WP_001121571)	95.107	654	32
2022H047	chromosome	-	1900920	1901705	fliR	VFG043119(gb|WP_000942326)	97.328	786	21
2022H047	chromosome	-	1901714	1901983	fliQ	VFG043118(gb|WP_000187358)	97.407	270	7
2022H047	chromosome	-	1901993	1902730	fliP	VFG043117(gb|WP_001253441)	97.832	738	16
2022H047	chromosome	-	1902730	1903095	fliO	VFG043116(gb|WP_001302429)	97.268	366	10
2022H047	chromosome	-	1903098	1903511	fliN	VFG043115(gb|WP_001282098)	96.618	414	14
2022H047	chromosome	-	1903508	1904512	fliM	VFG043114(gb|WP_010904778)	97.91	1005	21
2022H047	chromosome	-	1904517	1904981	fliL	VFG043113(gb|WP_000133106)	98.71	465	6
2022H047	chromosome	-	1905086	1906213	fliK	VFG043112(gb|WP_000620074)	97.074	1128	33
2022H047	chromosome	-	1906210	1906653	fliJ	VFG043111(gb|WP_000807584)	98.874	444	5
2022H047	chromosome	-	1906672	1908045	fliI	VFG043110(gb|WP_000213294)	98.253	1374	24
2022H047	chromosome	-	1908045	1908731	fliH	VFG043109(gb|WP_001282715)	96.798	687	22
2022H047	chromosome	-	1908724	1909719	fliG	VFG043108(gb|WP_000067959)	98.695	996	13
2022H047	chromosome	-	1909712	1911370	fliF	VFG043107(gb|WP_000994443)	98.011	1659	33
2022H047	chromosome	+	1911585	1911899	fliE	VFG043106(gb|WP_001274299)	98.73	315	4
2022H047	chromosome	-	1917307	1917672	fliT	VFG043105(gb|WP_001015033)	97.268	366	10
2022H047	chromosome	-	1917672	1918082	fliS	VFG043104(gb|WP_000270418)	97.567	411	10
2022H047	chromosome	-	1918107	1919513	fliD	VFG043103(gb|WP_000146755)	97.299	1407	29
2022H047	chromosome	+	1921787	1922506	fliA	VFG043101(gb|WP_001087467)	98.611	720	10
2022H047	chromosome	+	1922552	1923103	fliZ	VFG043100(gb|WP_001302103)	97.645	552	13
2022H047	chromosome	+	1923191	1923991	tcyJ	VFG043099(gb|WP_001302033)	97.628	801	19
2022H047	chromosome	+	1944603	1944953	flhD	VFG043098(gb|WP_001302091)	98.86	351	4
2022H047	chromosome	+	1944956	1945534	flhC	VFG043097(gb|WP_001291603)	99.136	579	5
2022H047	chromosome	+	1945661	1946548	motA	VFG043096(gb|WP_000906325)	98.761	888	11
2022H047	chromosome	+	1946545	1947471	motB	VFG043095(gb|WP_000795630)	97.411	927	24
2022H047	chromosome	+	1947476	1949440	cheA	VFG043094(gb|WP_001322280)	97.863	1965	42
2022H047	chromosome	+	1949461	1949964	cheW	VFG043093(gb|WP_000147304)	98.214	504	9
2022H047	chromosome	+	1950109	1951770	tar	VFG043092(gb|WP_010904770)	98.075	1662	32
2022H047	chromosome	+	1952061	1952921	cheR	VFG043091(gb|WP_000204340)	98.142	861	16
2022H047	chromosome	+	1952924	1953973	cheB	VFG043090(gb|WP_000036413)	97.048	1050	31
2022H047	chromosome	+	1953988	1954377	cheY	VFG043089(gb|WP_000763867)	98.205	390	7
2022H047	chromosome	+	1954388	1955032	cheZ	VFG043088(gb|WP_000983602)	98.76	645	8
2022H047	chromosome	+	1955241	1956389	flhB	VFG043087(gb|WP_001278933)	97.911	1149	24
2022H047	chromosome	+	1956382	1958458	flhA	VFG043086(gb|WP_000067016)	96.533	2077	72
2022H047	chromosome	+	1958460	1958848	flhe	VFG043085(gb|WP_001259575)	94.359	390	20
2022H047	chromosome	+	2280982	2281545	fimA	VFG042713(gb|WP_001296758)	96.631	564	19
2022H047	chromosome	+	2281907	2282617	Z_RS10335	VFG042714(gb|WP_001195169)	97.328	711	19
2022H047	chromosome	+	2282659	2285310	Z_RS10340	VFG042715(gb|WP_000123651)	97.549	2652	65
2022H047	chromosome	+	2285324	2285854	fimF	VFG033311(gb|WP_000876770)	98.493	531	8
2022H047	chromosome	+	2285867	2286370	fimG	VFG033335(gb|WP_000825461)	98.611	504	7
2022H047	chromosome	+	2286430	2287344	ydeQ	VFG042718(gb|WP_000520684)	96.831	915	29
2022H047	chromosome	+	2579272	2579661	hlyE/clyA	VFG045827(gb|WP_085961352)	98.462	390	6	point mutation on a start codon
2022H047	chromosome	-	2612417	2613298	nleH1	VFG035071(gb|WP_000950982)	99.546	882	4
2022H047	chromosome	-	2699293	2700246	flgL	VFG043084(gb|WP_001212790)	98.008	954	19
2022H047	chromosome	-	2700258	2701901	flgK	VFG043083(gb|WP_000096470)	97.567	1644	40
2022H047	chromosome	-	2701967	2702908	flgJ	VFG043082(gb|WP_001301817)	97.452	942	24
2022H047	chromosome	-	2702908	2704005	flgI	VFG043081(gb|WP_000589319)	96.63	1098	37
2022H047	chromosome	-	2704017	2704715	flgH	VFG043080(gb|WP_001295442)	98.712	699	9
2022H047	chromosome	-	2704768	2705550	flgG	VFG043079(gb|WP_000625837)	97.957	783	16
2022H047	chromosome	-	2705722	2706477	flgF	VFG043078(gb|WP_000349287)	97.354	756	20
2022H047	chromosome	-	2706497	2707702	flgE	VFG043077(gb|WP_000885860)	96.769	1207	37
2022H047	chromosome	-	2707727	2708422	flgD	VFG043076(gb|WP_000020482)	96.983	696	21
2022H047	chromosome	-	2708434	2708838	flgC	VFG043075(gb|WP_001196460)	98.025	405	8
2022H047	chromosome	-	2708842	2709258	flgB	VFG043074(gb|WP_000884708)	98.561	417	6
2022H047	chromosome	+	2709413	2710072	flgA	VFG043073(gb|WP_000879706)	96.667	660	22
2022H047	chromosome	+	2710446	2710862	flgN	VFG043072(gb|WP_000197360)	98.321	417	7
2022H047	chromosome	-	2735687	2736019	csgC	VFG042731(gb|WP_000992818)	99.7	333	1
2022H047	chromosome	-	2736078	2736536	csgA	VFG045793(gb|WP_000771429)	98.693	459	6
2022H047	chromosome	-	2736577	2737032	csgB	VFG045792(gb|WP_000791650)	99.123	456	4
2022H047	chromosome	+	2737786	2738436	cgsD	VFG045791(gb|WP_000481500)	99.693	651	2
2022H047	chromosome	+	2738441	2738830	cgsE	VFG045790(gb|WP_000833288)	98.974	390	4
2022H047	chromosome	+	2738855	2739271	cgsF	VFG045789(gb|WP_001264082)	98.801	417	5
2022H047	chromosome	+	2739298	2740131	cgsG	VFG046068(gb|WP_001189321)	98.441	834	13
2022H047	chromosome	+	2809300	2810340	ompA	VFG001443(gb|AAF37887)	99.808	1041	2
2022H047	chromosome	-	3011517	3012530	nleC	VFG033802(gb|WP_122993326)	96.943	1014	31
2022H047	chromosome	+	3159086	3159522	fur	VFG000478(gb|NP_459678)	87.185	437	56
2022H047	chromosome	-	3240238	3240984	entA	VFG012978(gb|WP_000347634)	97.59	747	18
2022H047	chromosome	-	3240984	3241841	entB	VFG000933(gb|WP_001007140)	98.485	858	13
2022H047	chromosome	-	3241855	3243465	entE	VFG000932(gb|WP_000026784)	98.759	1611	20
2022H047	chromosome	-	3243475	3244650	entC	VFG000931(gb|WP_001336900)	99.66	1176	4
2022H047	chromosome	+	3244839	3245795	fepB	VFG000924(gb|WP_001234311)	99.164	957	8
2022H047	chromosome	-	3245799	3247049	entS	VFG044165(gb|WP_001041793)	98.401	1251	20
2022H047	chromosome	+	3247160	3248164	fepD	VFG000926(gb|WP_001443194)	99.801	1005	2
2022H047	chromosome	+	3248161	3249153	fepG	VFG000928(gb|WP_000640938)	98.489	993	15
2022H047	chromosome	+	3249150	3249965	fepC	VFG000925(gb|WP_000140634)	99.02	816	8
2022H047	chromosome	-	3249962	3251095	fepE	VFG000927(gb|WP_000096764)	91.623	1134	95
2022H047	chromosome	-	3251339	3255192	entF	VFG000930(gb|WP_000077767)	98.695	3832	50
2022H047	chromosome	-	3255410	3256612	fes	VFG044159(gb|WP_000125846)	99.834	1203	2
2022H047	chromosome	+	3256855	3259095	fepA	VFG000923(gb|WP_001034892)	99.018	2241	22
2022H047	chromosome	+	3259270	3259890	entD	VFG000929(gb|WP_001375021)	99.839	621	1
2022H047	chromosome	-	3272918	3274300	ibeB	VFG034651(gb|WP_000074211)	98.988	1383	14
2022H047	chromosome	-	3444403	3447333	ehaB	VFG036009(gb|WP_000556469)	93.559	2950	170
2022H047	chromosome	-	3509110	3513363	eaeH	VFG034560(gb|WP_000092571)	95.369	4254	197
2022H047	chromosome	+	3522621	3523211	ykgK/ecpR	VFG018191(gb|NP_414828)	96.954	591	18
2022H047	chromosome	+	3523254	3523872	yagZ/ecpA	VFG018203(gb|WP_000095070)	99.192	619	4	nonsense mutation
2022H047	chromosome	+	3523929	3524597	yagY/ecpB	VFG018207(gb|WP_000716404)	99.851	669	1
2022H047	chromosome	+	3524623	3527148	yagX/ecpC	VFG018216(gb|WP_001131109)	99.802	2526	5
2022H047	chromosome	+	3527138	3528781	yagW/ecpD	VFG018223(gb|WP_001265640)	99.696	1644	5
2022H047	chromosome	+	3528750	3529460	yagV/ecpE	VFG034513(gb|WP_001339257)	99.437	711	4
2022H047	chromosome	-	3538066	3540912	cah	VFG012457(gb|WP_000820443)	97.295	2847	77
2022H047	chromosome	+	3739859	3740299	hcpA	VFG045956(gb|WP_000360914)	99.093	441	4
2022H047	chromosome	+	3740309	3741694	hcpB	VFG045993(gb|WP_001025180)	99.639	1386	5
2022H047	chromosome	+	3741684	3742886	hcpC	VFG046014(gb|WP_000157289)	99.834	1203	2
2022H047	chromosome	-	3978632	3980002	ibeA	VFG033411(gb|WP_000397942)	99.781	1371	3
2022H047	chromosome	-	4003798	4004700	fimH	VFG000879(gb|WP_000832235)	99.779	903	2
2022H047	chromosome	-	4004720	4005223	fimG	VFG000878(gb|WP_000872015)	99.206	504	4
2022H047	chromosome	-	4005236	4005766	fimF	VFG000877(gb|WP_001244821)	100	531	0
2022H047	chromosome	-	4005776	4008412	fimD	VFG000876(gb|WP_000120946)	99.355	2637	17
2022H047	chromosome	-	4008478	4009203	fimC	VFG012295(gb|WP_000066559)	99.587	726	3
2022H047	chromosome	-	4009240	4009779	fimI	VFG000874(gb|WP_000824100)	99.444	540	3
2022H047	chromosome	-	4009844	4010392	fimA	VFG033204(gb|WP_001357506)	100	549	0
2022H047	chromosome	-	4010873	4011469	fimE	VFG012274(gb|WP_000044708)	99.832	597	1
2022H047	chromosome	-	4011947	4012549	fimB	VFG000871(gb|WP_000790574)	99.834	603	1
2022H047	chromosome	+	4404493	4406226	ibeC	VFG034713(gb|WP_000556318)	98.212	1734	31
2022H047	chromosome	+	4575861	4577289	aslA	VFG001444(gb|AAG10151)	98.53	1429	20	frameshift mutation
2022H047	plasmid1	+	21437	22078	ROD_RS26780	VFG041523(gb|WP_012908051)	88.18	643	74
2022H047	plasmid1	-	29092	30300	espV	VFG034837(gb|WP_024184430)	95.533	1209	54
2022H047	plasmid1	+	32568	33116	espT	VFG042219(gb|CAX32470)	99.454	549	3
2022H047	plasmid3	+	6520	8400	ECS88_RS00560	VFG044067(gb|WP_001283335)	99.149	1881	16

## Sheet: TableS3
Supplementary Table S3. List of accession numbers and metadata of the E. coli O45:H15 genomes used for phylogenetic analysis.
BioSample ID	Accession number	Isolation Source	Sample type	Host disease	Collection Year	Country	Virulence factor gene profile
							eae	stx1	stx2	espT	espV
SAMEA3981310	ERR1622081	NA	NA	NA	NA	NA	-	-	-	-	-
SAMEA4374174	ERR1791145	NA	NA	NA	NA	NA	-	-	-	-	-
SAMEA4061276	ERR1789950	NA	NA	NA	NA	NA	-	-	-	-	-
SAMEA4061267	ERR1789949	NA	NA	NA	NA	NA	-	-	-	-	-
SAMD00076228	DRR089042	Water/River	sewage	NA	2015	Japan	-	-	-	-	-
SAMD00077175	DRR102767	Homo sapiens	feces	healthy	2015	Japan	-	-	-	-	-
SAMD00077164	DRR102756	Homo sapiens	feces	healthy	2015	Japan	-	-	-	-	-
SAMN08513251	SRR6703057	Homo sapiens	blood	NA	2012	Canada	-	-	-	-	-
SAMD00126604	DRR148367	Homo sapiens	NA	NA	2017	NA	-	-	-	-	-
SAMD00126452	DRR148215	Homo sapiens	NA	NA	2017	NA	-	-	-	-	-
SAMN10039333	SRR7839404	Homo sapiens	perirectal	colonization	2011	United States	-	-	-	-	-
SAMEA104369974	ERR3061910	NA	NA	NA	NA	NA	-	-	-	-	-
SAMN12731520	SRR10428140	Homo sapiens	blood	NA	2012	Canada	-	-	-	-	-
SAMN14140212	SRR11116089	Water/River	environmental water	NA	2019	United States	+	-	-	-	-
SAMN14395476	SRR11354628	Homo sapiens	urine	extraintestinal infection	2018	China	-	-	-	-	-
SAMN14503689	SRR11484530	Mustela putorius furo	NA	NA	2009	United States	+	-	-	-	-
SAMN05591705	GCF_002461025	Homo sapiens	feces	NA	1997	Guinea-Bissau	+	-	-	-	+
SAMN05591713	GCF_002461885	Homo sapiens	feces	NA	1996	Guinea-Bissau	+	-	-	-	+
SAMD00220464	DRR223793	Water/River	sewage	NA	2017	Japan	-	-	-	-	-
SAMN21845668	SRR16077417	Homo sapiens	NA	NA	2021	United Kingdom	+	-	-	-	-
SAMN27525033	SRR21096717	Poultry	chicken	NA	2016	Canada	-	-	-	-	-
SAMN27525003	SRR21096851	Poultry	chicken	NA	2015	Canada	-	-	-	-	-
SAMN26308959	SRR21835581	Homo sapiens	urine	NA	2019	United States	-	-	-	-	-
SAMN26308960	SRR21846575	Homo sapiens	urine	NA	2020	United States	-	-	-	-	-
SAMD00590089	DRR455069	Homo sapiens	urine	NA	2016	Japan	-	-	-	-	-
SAMD00497674	DRR386178	Homo sapiens	arterial blood	NA	2019	Japan	-	-	-	-	-
SAMD00499069	DRR387573	Homo sapiens	venous blood	NA	2019	Japan	-	-	-	-	-
SAMD00498024	DRR386528	Homo sapiens	venous blood	NA	2019	Japan	-	-	-	-	-
SAMD00498416	DRR386920	Homo sapiens	urine from indwelling catheter	NA	2019	Japan	-	-	-	-	-
SAMD00497852	DRR386356	Homo sapiens	sputum	NA	2020	Japan	-	-	-	-	-
SAMN35442813	SRR24751105	Homo sapiens	blood	urinary tract infection	2020	Japan	-	-	-	-	-
NA, not available

## Sheet: TableS4
Supplementary Table S4. List of accession numbers and metadata of the wide range of E. coli populations.
BioSample ID	Accession number	in silico serotype	Pathotype†	Virulence factor gene profile
				eae	bfpA	stx1	stx2	ipaH	espT
SAMEA1466096	ERS085354	O109:H21	aEPEC	+	-	-	-	-	-
SAMEA1466097	ERS085439	O88:H25	aEPEC	+	-	-	-	-	-
SAMEA1466098	ERS085336	O108/OX18:H6	aEPEC	+	-	-	-	-	-
SAMEA1466099	ERS085389	O101/O162:H33	aEPEC	+	-	-	-	-	-
SAMEA1466100	ERS085410	O45:H19	aEPEC	+	-	-	-	-	-
SAMEA1466101	ERS085394	O109:H21	aEPEC	+	-	-	-	-	-
SAMEA1466102	ERS085346	O136:H51	aEPEC	+	-	-	-	-	-
SAMEA1466103	ERS085433	O34:H9	aEPEC	+	-	-	-	-	-
SAMEA1466104	ERS085368	O71:H19	aEPEC	+	-	-	-	-	-
SAMEA1466105	ERS085406	O33:H6	aEPEC	+	-	-	-	-	-
SAMEA1466106	ERS085374	O64:H21	aEPEC	+	-	-	-	-	-
SAMEA1466107	ERS085355	O45:H19	aEPEC	+	-	-	-	-	-
SAMEA1466108	ERS085424	O33:H6	aEPEC	+	-	-	-	-	-
SAMEA1466110	ERS085431	O34:H9	aEPEC	+	-	-	-	-	-
SAMEA1466111	ERS085345	O116:H9	aEPEC	+	-	-	-	-	-
SAMEA1466112	ERS085404	O55:H7	aEPEC	+	-	-	-	-	-
SAMEA1466113	ERS085419	O70:H40	aEPEC	+	-	-	-	-	-
SAMEA1466114	ERS085380	O88:H25	aEPEC	+	-	-	-	-	-
SAMEA1466115	ERS085367	O161:H21	aEPEC	+	-	-	-	-	-
SAMEA1466116	ERS085405	O177:H9	aEPEC	+	-	-	-	-	+
SAMEA1466117	ERS085381	O34:H9	aEPEC	+	-	-	-	-	-
SAMEA1466118	ERS085356	O116:H9	aEPEC	+	-	-	-	-	+
SAMEA1466119	ERS085395	O33:H6	aEPEC	+	-	-	-	-	-
SAMEA1466120	ERS085425	O165:H9	aEPEC	+	-	-	-	-	-
SAMEA1466121	ERS085375	O70:H40	aEPEC	+	-	-	-	-	-
SAMEA1466122	ERS085335	O55:H7	aEPEC	+	-	-	-	-	-
SAMEA1466123	ERS085432	O70:H40	aEPEC	+	-	-	-	-	-
SAMEA1466124	ERS085422	O165:H9	aEPEC	+	-	-	-	-	-
SAMEA1466125	ERS085412	O109:H21	aEPEC	+	-	-	-	-	-
SAMEA1466126	ERS085392	O123/O186:H19	aEPEC	+	-	-	-	-	-
SAMEA1466127	ERS085365	O80:H2	aEPEC	+	-	-	-	-	-
SAMEA1466128	ERS085372	O64:H21	aEPEC	+	-	-	-	-	-
SAMEA1466129	ERS085430	O114:H2	tEPEC	+	+	-	-	-	-
SAMEA1466130	ERS085352	O108:H21	aEPEC	+	-	-	-	-	-
SAMEA1466131	ERS085403	O8:H19	aEPEC	+	-	-	-	-	-
SAMEA1466132	ERS085382	O45:H19	aEPEC	+	-	-	-	-	-
SAMEA1466133	ERS085440	-:H5	aEPEC	+	-	-	-	-	-
SAMEA1466134	ERS085334	O151/O118:H8	aEPEC	+	-	-	-	-	-
SAMEA1466135	ERS085366	O84:H9	aEPEC	+	-	-	-	-	-
SAMEA1466136	ERS085391	O33:H6	aEPEC	+	-	-	-	-	-
SAMEA1466137	ERS085348	O70:H40	aEPEC	+	-	-	-	-	-
SAMEA1466138	ERS085423	-:H40	aEPEC	+	-	-	-	-	-
SAMEA1466139	ERS085393	O63:H6	aEPEC	+	-	-	-	-	-
SAMEA1466140	ERS085353	O63:H6	aEPEC	+	-	-	-	-	-
SAMEA1466141	ERS085402	O101/O162:H33	aEPEC	+	-	-	-	-	-
SAMEA1466142	ERS085364	O88:H25	aEPEC	+	-	-	-	-	-
SAMEA1466143	ERS085347	O101/O162:H33	aEPEC	+	-	-	-	-	-
SAMEA1466144	ERS085373	O71:H19	aEPEC	+	-	-	-	-	-
SAMEA1466145	ERS085383	O55:H7	aEPEC	+	-	-	-	-	-
SAMEA1466146	ERS085413	O82:H11	aEPEC	+	-	-	-	-	-
SAMEA1466147	ERS085434	O157:H39	aEPEC	+	-	-	-	-	-
SAMEA1466148	ERS085370	O88:H25	aEPEC	+	-	-	-	-	-
SAMEA1466149	ERS085400	OSB17:H2	aEPEC	+	-	-	-	-	-
SAMEA1466150	ERS085363	O71:H19	aEPEC	+	-	-	-	-	-
SAMEA1466151	ERS085359	O26:H8	aEPEC	+	-	-	-	-	+
SAMEA1466152	ERS085350	O38:H9	aEPEC	+	-	-	-	-	-
SAMEA1466153	ERS085399	O114:H2	tEPEC	+	+	-	-	-	-
SAMEA1466154	ERS085340	O33:H34	aEPEC	+	-	-	-	-	-
SAMEA1466155	ERS085390	O88:H4	aEPEC	+	-	-	-	-	-
SAMEA1466156	ERS085398	O114:H2	tEPEC	+	+	-	-	-	-
SAMEA1466157	ERS085378	O114/O126:H2	tEPEC	+	+	-	-	-	-
SAMEA1466158	ERS085384	O101/O162:H33	aEPEC	+	-	-	-	-	-
SAMEA1466159	ERS085414	O123/O186:H19	aEPEC	+	-	-	-	-	-
SAMEA1466160	ERS085429	O88:H25	aEPEC	+	-	-	-	-	-
SAMEA1466161	ERS085362	O64:H21	aEPEC	+	-	-	-	-	-
SAMEA1466162	ERS085421	ON-RKI4:H8	aEPEC	+	-	-	-	-	-
SAMEA1466163	ERS085376	O70:H40	aEPEC	+	-	-	-	-	-
SAMEA1466164	ERS085371	O114:H2	tEPEC	+	+	-	-	-	-
SAMEA1466165	ERS085401	O71:H19	aEPEC	+	-	-	-	-	-
SAMEA1466166	ERS085416	O45:H19	aEPEC	+	-	-	-	-	-
SAMEA1466167	ERS085441	O114:H2	tEPEC	+	+	-	-	-	-
SAMEA1466168	ERS085341	O70:H40	aEPEC	+	-	-	-	-	-
SAMEA1466169	ERS085409	O51:H40	aEPEC	+	-	-	-	-	-
SAMEA1466170	ERS085351	O111:H19	aEPEC	+	-	-	-	-	-
SAMEA1466171	ERS085349	O101/O162:H33	aEPEC	+	-	-	-	-	-
SAMEA1466172	ERS085435	O71:H40	aEPEC	+	-	-	-	-	-
SAMEA1466173	ERS085420	O70:H40	aEPEC	+	-	-	-	-	-
SAMEA1466174	ERS085377	O126:H2	tEPEC	+	+	-	-	-	-
SAMEA1466175	ERS085385	O88:H25	aEPEC	+	-	-	-	-	-
SAMEA1466176	ERS085415	O45:H19	aEPEC	+	-	-	-	-	-
SAMEA1466177	ERS085417	O70:H40	aEPEC	+	-	-	-	-	-
SAMEA1466178	ERS085342	O151/O118:H8	aEPEC	+	-	-	-	-	-
SAMEA1466179	ERS085339	O146:H21	aEPEC	+	-	-	-	-	-
SAMEA1466180	ERS085426	O104:H7	aEPEC	+	-	-	-	-	-
SAMEA1466181	ERS085408	O70:H40	aEPEC	+	-	-	-	-	-
SAMEA1466182	ERS085427	ON-RKI4:H8	aEPEC	+	-	-	-	-	-
SAMEA1466183	ERS085386	O108:H9	aEPEC	+	-	-	-	-	-
SAMEA1466184	ERS085436	O157:H39	aEPEC	+	-	-	-	-	-
SAMEA1466185	ERS085338	O171:H19	aEPEC	+	-	-	-	-	-
SAMEA1466186	ERS085357	O128:H8	aEPEC	+	-	-	-	-	-
SAMEA1466187	ERS085361	O55:H7	aEPEC	+	-	-	-	-	-
SAMEA1466188	ERS085396	O101/O162:H33	aEPEC	+	-	-	-	-	+
SAMEA1466189	ERS085343	O103:H8	aEPEC	+	-	-	-	-	-
SAMEA1466190	ERS085358	O76:H51	tEPEC	+	+	-	-	-	-
SAMEA1466192	ERS085418	O82:H11	aEPEC	+	-	-	-	-	-
SAMEA1466193	ERS085438	O88:H25	aEPEC	+	-	-	-	-	-
SAMEA1466194	ERS085407	O171:H19	aEPEC	+	-	-	-	-	-
SAMEA1466195	ERS085397	O114:H2	tEPEC	+	+	-	-	-	-
SAMEA1466196	ERS085337	O123/O186:H19	aEPEC	+	-	-	-	-	-
SAMEA1466197	ERS085437	O8:H10	aEPEC	+	-	-	-	-	-
SAMEA1466198	ERS085387	O127/O90:H40	aEPEC	+	-	-	-	-	-
SAMEA1466199	ERS085360	O84:H14	aEPEC	+	-	-	-	-	-
SAMEA1466200	ERS085369	O85:H31	aEPEC	+	-	-	-	-	-
SAMEA1466201	ERS085428	O71:H19	aEPEC	+	-	-	-	-	-
SAMEA1466202	ERS085379	O114:H2	tEPEC	+	+	-	-	-	-
SAMEA1466203	ERS085344	O116:H9	aEPEC	+	-	-	-	-	-
SAMEA1530979	ERS139282	ON5:H10	NS	-	-	-	-	-	-
SAMEA1530980	ERS139254	O45:H19	aEPEC	+	-	-	-	-	-
SAMEA1530981	ERS139210	O71:H19	aEPEC	+	-	-	-	-	-
SAMEA1530982	ERS139252	O157:H39	aEPEC	+	-	-	-	-	-
SAMEA1530984	ERS139253	O33:H6	aEPEC	+	-	-	-	-	-
SAMEA1530985	ERS139211	O61:-	aEPEC	+	-	-	-	-	-
SAMEA1530986	ERS139256	O103:H8	aEPEC	+	-	-	-	-	-
SAMEA1530987	ERS139280	ON5:H16	NS	-	-	-	-	-	-
SAMEA1530988	ERS139232	O33:H6	aEPEC	+	-	-	-	-	-
SAMEA1530989	ERS139281	ON5:H16	NS	-	-	-	-	-	-
SAMEA1530990	ERS139269	O64:H21	aEPEC	+	-	-	-	-	-
SAMEA1530991	ERS139230	O88:H25	aEPEC	+	-	-	-	-	-
SAMEA1530992	ERS139231	O157:H39	aEPEC	+	-	-	-	-	-
SAMEA1530993	ERS139255	O88:H25	aEPEC	+	-	-	-	-	-
SAMEA1530994	ERS139212	O33:H6	aEPEC	+	-	-	-	-	-
SAMEA1530996	ERS139268	O146:H21	aEPEC	+	-	-	-	-	-
SAMEA1530997	ERS139213	O88/O109:H25	aEPEC	+	-	-	-	-	-
SAMEA1530998	ERS139228	O51:H40	aEPEC	+	-	-	-	-	-
SAMEA1530999	ERS139215	O34:H9	aEPEC	+	-	-	-	-	-
SAMEA1531000	ERS139200	O38:H19	aEPEC	+	-	-	-	-	-
SAMEA1531001	ERS139229	O51:H7	aEPEC	+	-	-	-	-	-
SAMEA1531002	ERS139267	O70:H40	aEPEC	+	-	-	-	-	-
SAMEA1531004	ERS139214	O8:H10	aEPEC	+	-	-	-	-	-
SAMEA1531005	ERS139216	O34:H9	aEPEC	+	-	-	-	-	-
SAMEA1531007	ERS139251	O33:H6	aEPEC	+	-	-	-	-	-
SAMEA1531008	ERS139225	O88:H25	aEPEC	+	-	-	-	-	-
SAMEA1531009	ERS139226	O55:H7	aEPEC	+	-	-	-	-	-
SAMEA1531010	ERS139266	O108:H21	aEPEC	+	-	-	-	-	-
SAMEA1531011	ERS139284	O21:H12	NS	-	-	-	-	-	-
SAMEA1531012	ERS139271	-:H7	aEPEC	+	-	-	-	-	-
SAMEA1531013	ERS139286	O166:H15	NS	-	-	-	-	-	-
SAMEA1531014	ERS139250	O127/O90:H40	aEPEC	+	-	-	-	-	-
SAMEA1531015	ERS139217	O88:H25	aEPEC	+	-	-	-	-	-
SAMEA1531016	ERS139227	O88:H25	aEPEC	+	-	-	-	-	-
SAMEA1531017	ERS139265	O153/ON3:H19	aEPEC	+	-	-	-	-	-
SAMEA1531019	ERS139264	O82:H11	aEPEC	+	-	-	-	-	-
SAMEA1531020	ERS139203	O160:H19	aEPEC	+	-	-	-	-	-
SAMEA1531021	ERS139218	O8:H19	aEPEC	+	-	-	-	-	-
SAMEA1531022	ERS139273	O88:H25	aEPEC	+	-	-	-	-	-
SAMEA1531023	ERS139239	O21:H8	aEPEC	+	-	-	-	-	-
SAMEA1531024	ERS139204	O109:H21	aEPEC	+	-	-	-	-	-
SAMEA1531025	ERS139245	O101/O162:H33	aEPEC	+	-	-	-	-	-
SAMEA1531026	ERS139224	O109:H21	aEPEC	+	-	-	-	-	-
SAMEA1531027	ERS139263	O8:H19	aEPEC	+	-	-	-	-	-
SAMEA1531028	ERS139238	-:H5	aEPEC	+	-	-	-	-	-
SAMEA1531029	ERS139272	O8:H19	aEPEC	+	-	-	-	-	-
SAMEA1531030	ERS139219	O128:H2	aEPEC	+	-	-	-	-	-
SAMEA1531031	ERS139205	O103:H2	aEPEC	+	-	-	-	-	-
SAMEA1531032	ERS139223	O101/O162:H33	aEPEC	+	-	-	-	-	+
SAMEA1531033	ERS139262	O109:H21	aEPEC	+	-	-	-	-	-
SAMEA1531034	ERS139246	O101/O162:H33	aEPEC	+	-	-	-	-	-
SAMEA1531035	ERS139222	O111:H19	aEPEC	+	-	-	-	-	-
SAMEA1531036	ERS139201	O71:H19	aEPEC	+	-	-	-	-	-
SAMEA1531037	ERS139248	O153/O178/ON3:H7	aEPEC	+	-	-	-	-	+
SAMEA1531038	ERS139261	O103:H8	aEPEC	+	-	-	-	-	-
SAMEA1531039	ERS139247	O8:H19	aEPEC	+	-	-	-	-	-
SAMEA1531040	ERS139276	O103:H8	aEPEC	+	-	-	-	-	-
SAMEA1531041	ERS139202	O160:H19	aEPEC	+	-	-	-	-	-
SAMEA1531042	ERS139221	O88:H25	aEPEC	+	-	-	-	-	-
SAMEA1531043	ERS139260	-:H5	aEPEC	+	-	-	-	-	-
SAMEA1531044	ERS139249	O51:H7	aEPEC	+	-	-	-	-	-
SAMEA1531045	ERS139274	O111:H19	aEPEC	+	-	-	-	-	-
SAMEA1531046	ERS139275	-:H5	aEPEC	+	-	-	-	-	-
SAMEA1531047	ERS139220	O33:H6	aEPEC	+	-	-	-	-	-
SAMEA1531048	ERS139199	O101/O162:H33	aEPEC	+	-	-	-	-	+
SAMEA1531049	ERS139208	O39:H12	aEPEC	+	-	-	-	-	-
SAMEA1531050	ERS139278	O80:H2	aEPEC	+	-	-	-	-	-
SAMEA1531051	ERS139240	-:H6	aEPEC	+	-	-	-	-	-
SAMEA1531052	ERS139234	O26:H11	aEPEC	+	-	-	-	-	-
SAMEA1531053	ERS139198	O131:H31	aEPEC	+	-	-	-	-	-
SAMEA1531054	ERS139242	O70:H40	aEPEC	+	-	-	-	-	-
SAMEA1531055	ERS139233	O33:H6	aEPEC	+	-	-	-	-	-
SAMEA1531056	ERS139209	O88:H25	aEPEC	+	-	-	-	-	-
SAMEA1531057	ERS139277	O128:H8	aEPEC	+	-	-	-	-	-
SAMEA1531058	ERS139241	O88:H4	aEPEC	+	-	-	-	-	-
SAMEA1531059	ERS139237	O137:H6	aEPEC	+	-	-	-	-	-
SAMEA1531060	ERS139243	O88:H25	aEPEC	+	-	-	-	-	-
SAMEA1531061	ERS139206	O9:H33	aEPEC	+	-	-	-	-	-
SAMEA1531062	ERS139236	O128:H2	aEPEC	+	-	-	-	-	-
SAMEA1531063	ERS139257	O34:H9	aEPEC	+	-	-	-	-	-
SAMEA1531064	ERS139207	O71:H8	aEPEC	+	-	-	-	-	-
SAMEA1531065	ERS139244	O88:H25	aEPEC	+	-	-	-	-	-
SAMEA1531066	ERS139259	O33:H6	aEPEC	+	-	-	-	-	-
SAMEA1531067	ERS139279	ON5:H16	NS	-	-	-	-	-	-
SAMEA1531068	ERS139258	O71:H19	aEPEC	+	-	-	-	-	-
SAMEA1531069	ERS139299	O153/ON3:H34	NS	-	-	-	-	-	-
SAMEA1531070	ERS139235	O8:H19	aEPEC	+	-	-	-	-	-
SAMD00006056	AP012306	-:-	NS	-	-	-	-	-	-
SAMD00060923	NC_013654	O16:H5	NS	-	-	-	-	-	-
SAMD00060955	NC_013361	O26:H11	EHEC	+	-	+	-	-	-
SAMD00060956	NC_013353	O103:H2	EHEC	+	-	+	+	-	-
SAMD00060957	NC_013364	O111:H8	EHEC	+	-	+	+	-	-
SAMD00061081	NC_007779	O16:H48	NS	-	-	-	-	-	-
SAMD00061087	NC_011415	O173:H28	NS	-	-	-	-	-	-
SAMEA1705959	NC_011601	O127:H6	tEPEC	+	+	-	-	-	-
SAMEA2272161	NC_016822	S.sonnei	Shigella	-	-	-	-	+	-
SAMEA2272237	NC_017633	O78:H11	NS	-	-	-	-	-	-
SAMEA2272277	NC017626	O44/O17/O77/O106/O73:H18	NS	-	-	-	-	-	-
SAMEA3138229	NC_011748	O104:H4	NS	-	-	-	-	-	-
SAMEA3138230	NC_011741	O8/OSB17:H19	NS	-	-	-	-	-	-
SAMEA3138231	NC_011742	O45/OS88:H7	NS	-	-	-	-	-	-
SAMEA3138232	NC_011745	O81:H27	NS	-	-	-	-	-	-
SAMEA3138233	NC_011751	O77/O17/O44/O106/O73:H18	NS	-	-	-	-	-	-
SAMEA3138234	NC_011750	O7:H45	NS	-	-	-	-	-	-
SAMEA3138414	NC_011993	O83:H1	NS	-	-	-	-	-	-
SAMN00000110	NC007946	O18:H7	NS	-	-	-	-	-	-
SAMN00002656	NC_012947	O7:H48	NS	-	-	-	-	-	-
SAMN00015143	AFDY00000000	O128:H2	EHEC	+	-	-	+	-	-
SAMN00017229	SRS085190	O126:H2	tEPEC	+	+	-	-	-	-
SAMN00017915	NC_017632	O18:H7	NS	-	-	-	-	-	-
SAMN00115025	AIFA00000000	O55:H6	tEPEC	+	+	-	-	-	-
SAMN00116897	AIFB00000000	O55:H6	tEPEC	+	+	-	-	-	-
SAMN00116898	AIFC00000000	O55:H6	tEPEC	+	+	-	-	-	-
SAMN00116899	AIFD00000000	O55:H6	tEPEC	+	+	-	-	-	-
SAMN00190967	AIGK00000000	O26:H11	aEPEC	+	-	-	-	-	-
SAMN00190968	AIGL00000000	O26:H11	aEPEC	+	-	-	-	-	-
SAMN00190970	AIGM00000000	O26:H11	aEPEC	+	-	-	-	-	-
SAMN00190986	AIGN00000000	O26:H11	aEPEC	+	-	-	-	-	-
SAMN00191002	AIFT00000000	O55:H7	aEPEC	+	-	-	-	-	-
SAMN00191005	AIFQ00000000	O55:H7	aEPEC	+	-	-	-	-	-
SAMN00191006	AIFR00000000	O55:H7	aEPEC	+	-	-	-	-	+
SAMN00191007	AIFS00000000	O55:H7	aEPEC	+	-	-	-	-	-
SAMN00191011	AIFL00000000	O157:H7	EHEC	+	-	-	+	-	-
SAMN00191012	AIFK00000000	O157:H7	aEPEC	+	-	-	-	-	-
SAMN00191013	AIFM00000000	O157:H7	aEPEC	+	-	-	-	-	-
SAMN00191014	AIEZ00000000	O55:H6	tEPEC	+	+	-	-	-	-
SAMN00191015	AFJB00000000	O55:H6	tEPEC	+	+	-	-	-	-
SAMN00191016	AIFN00000000	O157:H7	EHEC	+	-	-	+	-	-
SAMN00191018	AIFO00000000	O157:H7	EHEC	+	-	+	-	-	-
SAMN00191019	AIEY00000000	O55:H6	tEPEC	+	+	-	-	-	-
SAMN00191020	AIEX00000000	O55:H6	tEPEC	+	+	-	-	-	-
SAMN00191021	AIFU00000000	O55:H7	aEPEC	+	-	-	-	-	-
SAMN00191023	AIEV00000000	O55:H6	tEPEC	+	+	-	-	-	-
SAMN00191239	AIEW00000000	O55:H6	tEPEC	+	+	-	-	-	-
SAMN00199068	AIGZ00000000	O128:H2	aEPEC	+	-	-	-	-	-
SAMN00199069	AIGY00000000	O128:H2	aEPEC	+	-	-	-	-	-
SAMN00199075	AIHC00000000	O111:H2	tEPEC	+	+	-	-	-	-
SAMN00199081	AIHA00000000	O111:H2	aEPEC	+	-	-	-	-	-
SAMN00199082	AIGX00000000	O45:H2	EHEC	+	-	+	-	-	-
SAMN00199316	AIGW00000000	O128:H2	aEPEC	+	-	-	-	-	-
SAMN00199323	AIGV00000000	O128:H2	aEPEC	+	-	-	-	-	-
SAMN00210683	AIHE00000000	O111:H2	aEPEC	+	-	-	-	-	-
SAMN00217320	AIGO00000000	O26:H11	aEPEC	+	-	-	-	-	-
SAMN00217321	AIHB00000000	O111:H2	tEPEC	+	+	-	-	-	-
SAMN00222130	AIHD00000000	O111:H2	tEPEC	+	+	-	-	-	-
SAMN00792451	ADUN00000000	O26:H11	EHEC	+	-	+	-	-	-
SAMN00792452	ADUO00000000	-:H2	tEPEC	-	+	-	-	-	-
SAMN00792453	ADUL01000000	O55:H6	aEPEC	+	-	-	-	-	-
SAMN00792454	ADUS00000000	O157:H45	tEPEC	+	+	-	-	-	+
SAMN00792455	ADUQ00000000	O111:H8	EHEC	+	-	+	+	-	-
SAMN01831189	CP003297	O104:H4	STEC	-	-	-	+	-	-
SAMN01831190	CP003301	O104:H4	STEC	-	-	-	+	-	-
SAMN01911278	NC_002695	O157:H7	EHEC	+	-	+	+	-	-
SAMN02435838	AAMK00000000	O5:H10	NS	-	-	-	-	-	-
SAMN02435852	AAJT02000000	O148:H28	NS	-	-	-	-	-	-
SAMN02435853	AAJU00000000	O6:H31	NS	-	-	-	-	-	-
SAMN02435878	AAJV00000000	O103:H2	aEPEC	+	-	-	-	-	-
SAMN02435879	AAKB00000000	O124/O164:H30	EIEC	-	-	-	-	+	-
SAMN02435887	AAJX00000000	O111:H2	tEPEC	+	+	-	-	-	-
SAMN02435896	AAJW00000000	O111:H9	aEPEC	+	-	-	-	-	+
SAMN02435901	AIAC00000000	O26:H11	aEPEC	+	-	-	-	-	-
SAMN02435902	AIAI00000000	O145:-	aEPEC	+	-	-	-	-	-
SAMN02435903	AIAP00000000	O114:H49	aEPEC	+	-	-	-	-	-
SAMN02435904	AIAS00000000	-:H2	aEPEC	+	-	-	-	-	-
SAMN02435905	AIAU00000000	O26:H8	aEPEC	+	-	-	-	-	-
SAMN02435906	AIAW00000000	O157:H7	aEPEC	+	-	-	-	-	-
SAMN02435907	AIBD00000000	O153/O178/ON3:H7	aEPEC	+	-	-	-	-	-
SAMN02435908	AIBG00000000	O119:H6	tEPEC	+	+	-	-	-	-
SAMN02435909	AIBJ00000000	O26:H11	aEPEC	+	-	-	-	-	-
SAMN02435910	AIBK00000000	O103:H8	aEPEC	+	-	-	-	-	-
SAMN02435911	AIBR00000000	O26:H11	aEPEC	+	-	-	-	-	-
SAMN02435912	AIBU00000000	O98:H8	tEPEC	+	+	-	-	-	+
SAMN02435913	AIBZ00000000	O157:H45	aEPEC	+	-	-	-	-	-
SAMN02435914	AICD00000000	O157:H39	aEPEC	+	-	-	-	-	-
SAMN02435937	AIAK00000000	O157:H7	EHEC	+	-	-	+	-	-
SAMN02435938	AIAM00000000	O96:H7	aEPEC	+	-	-	-	-	-
SAMN02435939	AIAR00000000	O55:H34	aEPEC	+	-	-	-	-	-
SAMN02435940	AIBC00000000	O119:H2	aEPEC	+	-	-	-	-	-
SAMN02435941	AIBF00000000	O145:H34	aEPEC	+	-	-	-	-	-
SAMN02435942	AIBO00000000	O49:H10	aEPEC	+	-	-	-	-	-
SAMN02435943	AIBS00000000	O142:H34	aEPEC	+	-	-	-	-	-
SAMN02435944	AICF00000000	O26:H11	aEPEC	+	-	-	-	-	-
SAMN02435945	AICG00000000	O111:H8	EHEC	+	-	+	+	-	-
SAMN02435957	AIAE00000000	O55:H7	aEPEC	+	-	-	-	-	-
SAMN02435958	AIAG00000000	O26:H11	aEPEC	+	-	-	-	-	-
SAMN02435959	AIAL00000000	O127/O90:H40	aEPEC	+	-	-	-	-	-
SAMN02435960	AIAN00000000	O103:H25	aEPEC	+	-	-	-	-	-
SAMN02435961	AIAO00000000	-:H40	aEPEC	+	-	-	-	-	-
SAMN02435962	AIAT00000000	O111:H38	aEPEC	+	-	-	-	-	-
SAMN02435963	AIAZ00000000	-:H21	aEPEC	+	-	-	-	-	-
SAMN02435964	AIBH00000000	O157:H45	aEPEC	+	-	-	-	-	+
SAMN02435965	AIBT00000000	O26:H11	aEPEC	+	-	-	-	-	-
SAMN02435966	AIBW00000000	O128:H2	aEPEC	+	-	-	-	-	-
SAMN02435967	AICB00000000	O113:H6	aEPEC	+	-	-	-	-	-
SAMN02435968	AICE00000000	O127/O90:H45	aEPEC	+	-	-	-	-	-
SAMN02435991	AIBN00000000	O111:H19	aEPEC	+	-	-	-	-	-
SAMN02435992	AIBP00000000	O132:H34	aEPEC	+	-	-	-	-	-
SAMN02435993	AIBQ00000000	-:H6	aEPEC	+	-	-	-	-	-
SAMN02435994	AIBV00000000	O3:H8	aEPEC	+	-	-	-	-	-
SAMN02435995	AIBX00000000	O128:H8	aEPEC	+	-	-	-	-	-
SAMN02435996	AIBY00000000	O157:H7	aEPEC	+	-	-	-	-	-
SAMN02435997	AICA00000000	O111:H8	aEPEC	+	-	-	-	-	-
SAMN02435998	AICC00000000	O103:H2	aEPEC	+	-	-	-	-	-
SAMN02435999	AIAD00000000	O55:H7	aEPEC	+	-	-	-	-	-
SAMN02436000	AIAF00000000	O55:H7	aEPEC	+	-	-	-	-	-
SAMN02436001	AIAH00000000	O55:H7	aEPEC	+	-	-	-	-	-
SAMN02436002	AIAJ00000000	O128:H2	aEPEC	+	-	-	-	-	-
SAMN02436003	AIAQ00000000	O177:H25	aEPEC	+	-	-	-	-	-
SAMN02436004	AIAV00000000	-:H9	aEPEC	+	-	-	-	-	+
SAMN02436005	AIAX00000000	O145:H25	aEPEC	+	-	-	-	-	-
SAMN02436006	AIAY00000000	O125:H6	aEPEC	+	-	-	-	-	-
SAMN02436007	AIBA00000000	-:H2	aEPEC	+	-	-	-	-	+
SAMN02436008	AIBB00000000	O145:H40	aEPEC	+	-	-	-	-	-
SAMN02436009	AIBE00000000	O119:H6	tEPEC	+	+	-	-	-	-
SAMN02436010	AIBI00000000	O88:H25	aEPEC	+	-	-	-	-	-
SAMN02436011	AIBL00000000	O86:H8	tEPEC	+	+	-	-	-	+
SAMN02436012	AIBM00000000	O88:H5	aEPEC	+	-	-	-	-	-
SAMN02469354	AFOG01000000	O104:H4	STEC	-	-	-	+	-	-
SAMN02471895	CP002890	O147:H4	STEC	-	-	-	+	-	-
SAMN02598405	NC_010468	O146:H20	NS	-	-	-	-	-	-
SAMN02598470	NC_017625	O16:H48	NS	-	-	-	-	-	-
SAMN02602978	NC_017635	O6:H49	NS	-	-	-	-	-	-
SAMN02603258	NC_017631	O25:H1	NS	-	-	-	-	-	-
SAMN02603334	NC_017628	O18:H7	NS	-	-	-	-	-	-
SAMN02603406	NC_017646	O7:H45	NS	-	-	-	-	-	-
SAMN02603421	NC_012967	O7:-	NS	-	-	-	-	-	-
SAMN02603424	NC_008563	O1:H7	NS	-	-	-	-	-	-
SAMN02603426	CP004009	O78:H9	NS	-	-	-	-	-	-
SAMN02603441	NC_011353	O157:H7	EHEC	+	-	-	+	-	-
SAMN02603478	NC_012971	O7:-	NS	-	-	-	-	-	-
SAMN02603599	NC_004337	S.flexneri	Shigella	-	-	-	-	+	-
SAMN02603600	NC_007606	S.dysenteriae	Shigella	-	-	+	-	+	-
SAMN02603601	NC_007613	S.boydii	Shigella	-	-	-	-	+	-
SAMN02603602	NC_007384	S.sonnei	Shigella	-	-	-	-	+	-
SAMN02603604	NC_008258	S.flexneri	Shigella	-	-	-	-	+	-
SAMN02603636	NC_013941	O55:H7	aEPEC	+	-	-	-	-	-
SAMN02603645	NC_017906	O157:H7	EHEC	+	-	+	+	-	-
SAMN02603711	NC_017644	O25:H4	NS	-	-	-	-	-	-
SAMN02603727	NC_017634	O83:H1	NS	-	-	-	-	-	-
SAMN02603900	NC_012759	O16:H48	NS	-	-	-	-	-	-
SAMN02603902	CP002211	O6:H1	NS	-	-	-	-	-	-
SAMN02603903	CP002212	O6:H1	NS	-	-	-	-	-	-
SAMN02603904	NC_017663	O15:H17	NS	-	-	-	-	-	-
SAMN02604037	CP000802	O9:H4	NS	-	-	-	-	-	-
SAMN02604038	NC_009801	ON2:H28	NS	-	-	-	-	-	-
SAMN02604039	NC_010658	S.sonnei	Shigella	-	-	-	-	+	-
SAMN02604066	NC_010498	O153/ON3:H34	NS	-	-	-	-	-	-
SAMN02604091	NC_000913	O16:H48	NS	-	-	-	-	-	-
SAMN02604092	NC_002655	O157:H7	EHEC	+	-	+	+	-	-
SAMN02604094	NC_004431	O6:H1	NS	-	-	-	-	-	-
SAMN02604096	AE014073	S.flexneri	Shigella	-	-	-	-	+	-
SAMN02604181	NC_008253	O6:H31	NS	-	-	-	-	-	-
SAMN02604221	NC_017641	O149:H10	NS	-	-	-	-	-	-
SAMN02604255	NC_013008	O157:H7	EHEC	+	-	-	+	-	-
SAMN02604262	NC_010473	O16:H48	NS	-	-	-	-	-	-
SAMN02604278	NC_017656	O55:H7	aEPEC	+	-	-	-	-	-
SAMN14140212	SRR11116089	O45:H15	aEPEC	+	-	-	-	-	-
SAMN14503689	SRR11484530	O45:H15	aEPEC	+	-	-	-	-	-
SAMN05591705	GCF_002461025	O45:H15	aEPEC	+	-	-	-	-	-
SAMN05591713	GCF_002461885	O45:H15	aEPEC	+	-	-	-	-	-
SAMN21845668	SRR16077417	O45:H15	aEPEC	+	-	-	-	-	-
† NS, not specified

## Sheet: TableS5
Supplementary Table S5. Primers for multiplex PCR detection of diarrheagenic E. coli virulence genes.
Target gene	Primers	Sequence (5'-3')	Final concentration (µM)	Product size (bp)	Reference
Mixture Aa
eae	SK1v2	CGAATTCGGCACAAGCATAAG	0.1	876	1c
	SK2v3	GAAATAGTCTCGCCAGTATTCSC	0.1
LT gene	TW20	GGCGACAGATTATACCGTGC	0.2	450	2
	JW11	CGGTCTCTATATTCCCTGTT	0.2
aggR	aggRKs1	GTATACACAAAAGAAGGAAGC	0.2	254	3
	aggRKas2	ACAGAATCGTCAGCATCAGC	0.2
STp gene	STp-30F	TTCTGTATTATCTTTCCCCTCTTTTAGYC	0.2	172	this study
STh gene	STh-52F	TTCSCTCAGGATGCTAAACCAG	0.2	150
	STph-201R	RGCAGGATTACAACAMARTTCACAG	0.2
Mixture Bb
stx1	stx1-det-F1	GTACGGGGATGCAGATAAATCGC	0.2	209	4
	stx1-det-R2	AGCAGTCATTACATAAGAACGYCCACT	0.2
stx2	F4	GGCACTGTCTGAAACTGCTCCTGT	0.1	627	4
	R1	ATTAAACTGCACTTCAGCAAATCC	0.1
	F4-f	CGCTGTCTGAGGCATCTCCGCT	0.1	625
	R1-e/f	TAAACTTCACCTGGGCAAAGCC	0.1
cdtB	CDT-s1	GAAAGTAAATGGAATATAAATGTCCG	0.1	466	5
	CDT-as1	AAATCACCAAGAATCATCCAGTTA	0.1
	CDT-s2	GAAAATAAATGGAACACACATGTCCG	0.1	466
	CDT-as2	AAATCTCCTGCAATCATCCAGTTA	0.1
a, Mixture A amplification conditions were as follows: an initial denaturation at 95 ºC for 5 min, 33 cycles of denaturation at 95 ºC for 30 s, annealing at 59 ºC for 90 s, and extension at 72 ºC for 30 s, followed by a final elongation step at 68 ºC for 10 min.
b, Mixture B amplification conditions were as follows: an initial denaturation at 95 ºC for 5 min, 28 cycles of denaturation at 95 ºC for 30 s, annealing at 57 ºC for 90 s, and extension at 72 ºC for 60 s, followed by a final elongation step at 68 ºC for 10 min.
c, SK1 and SK2 primer pairs published by Schmidt et al. (1994) were modified in this study.
1. Schmidt H, Plaschke B, Franke S, Rüssmann H, Schwarzkopf A, Heesemann J, Karch H., 1994. Differentiation in virulence patterns of Escherichia coli possessing eae-genes. Med Microbiol Immunol. 183:23-31.
2. Stacy-Phipps S, Mecca JJ, Weiss JB. 1995. Multiplex PCR assay and simple preparation method for stool specimens detect enterotoxigenic Escherichia coli DNA during course of infection. J Clin Microbiol. 33(5):1054-1059.
3. Ratchtrachenchai OA, Subpasu S, Ito K. 1997. Investigation on enteroaggregative Escherichia coli infection by multiplex PCR. Bull Dep Med Sci. 39(4):211-220.
4. Scheutz F, Teel LD, Beutin L, Piérard D, Buvens G, Karch H, Mellmann A, Caprioli A, Tozzoli R, Morabito S, Strockbine NA, Melton-Celsa AR, Sanchez M, Persson S, O'Brien AD. 2012. Multicenter evaluation of a sequence-based protocol for subtyping Shiga toxins and standardizing Stx nomenclature. J Clin Microbiol. 50(9):2951-2963.
5. Tóth I, Hérault F, Beutin L, Oswald E. 2003. Production of cytolethal distending toxins by pathogenic Escherichia coli strains isolated from human and animal sources: establishment of the existence of a new cdt variant (Type IV). J Clin Microbiol. 41(9):4285-4291.
